# Supplementary material for: Assessment of the Feasibility of a Future Integrated Larger-Scale Epidemiological Study to Evaluate Health Risks of Air Pollution Episodes in Children
Source: Int J Environ Res Public Health. 2022 Jul 12;19(14):8531. doi: 10.3390/ijerph19148531 (PMC9323067; doi:10.3390/ijerph19148531)
Supplement: Supplementary file 1 [file ijerph-19-08531-s001.zip]

Archive with 1 entries (1 files):
- ijerph-1802279-supplementary.pdf
